# Supplementary material for: COX Inhibitory and Cytotoxic Naphthoketal-Bearing Polyketides from Sparticola junci
Source: Int J Mol Sci. 2021 Nov 17;22(22):12379. doi: 10.3390/ijms222212379 (PMC8619024; doi:10.3390/ijms222212379)
Supplement: Supplementary file 1 [file ijms-22-12379-s001.zip]

Archive with 1 entries (1 files):
- ijms-1444710-supplementary.pdf
